# Supplementary material for: Development of High-Affinity CHD1 Chromodomain Inhibitors
Source: J Med Chem. 2026 May 5;69(10):12020–47. doi: 10.1021/acs.jmedchem.5c03690 (PMC13224165; doi:10.1021/acs.jmedchem.5c03690)
Supplement: Supplementary file 2 [file jm5c03690_si_002.csv]

Compound_ID	SMILES	IC50 (FRET)	Kd (ITC)
1a	COC1=CC2=C(C=C1OC)C(NC3CCN(CC4=CC=CC=C4)CC3)=NC(NCCCN(C)C)=N2	IC50 = 42 µM	Kd = 20 µM
1b	COC1=CC2=C(C=C1OC)C(N(C)C)=NC(NCCCN(C)C)=N2	IC50 not determined	Kd no binding
1c	CN(C)CCCNC1=NC2=C(C=CC=C2)C(NC3CCN(CC4=CC=CC=C4)CC3)=N1	IC50 = 29 µM	Kd = 35 µM
1d	ClC1=NC2=C(C=CC=C2)C(NC3CCN(CC4=CC=CC=C4)CC3)=N1	IC50 > 2 mM	Kd not determined
1e	COC(C=C1)=CC2=C1N=C(NCCCN(C)C)N=C2NC3CCN(CC4=CC=CC=C4)CC3	IC50 = 45 µM	Kd not determined
1f	COC1=CC2=C(C=C1)C(NC3CCN(CC4=CC=CC=C4)CC3)=NC(NCCCN(C)C)=N2	IC50 = 5.8 µM	Kd = 5.8 µM
1g	ClC1=CC2=C(C=C1)C(NC3CCN(CC4=CC=CC=C4)CC3)=NC(NCCCN(C)C)=N2	IC50 = 12 µM	Kd = 19 µM
1h	COC1=CC2=C(C=C1)C(NC3=CC=C(Cl)C=C3)=NC(NCCCN(C)C)=N2	IC50 = 98 µM	Kd no binding
1i	COC1=CC2=C(C=C1)C(NC3CCN(CC4=CC=CC=C4)CCC3)=NC(NCCCN(C)C)=N2	IC50 = 23 µM	Kd = 66 µM
1j	COC1=CC2=C(C=C1)C(NC3CCN(CC4=CNC=C4)CC3)=NC(NCCCN(C)C)=N2	IC50 = 11 µM	Kd = 6.8 µM
1k	COC1=CC2=C(C=C1)C(NC3CCN(CC4=CC(C=CC=C5)=C5C=C4)CC3)=NC(NCCCN(C)C)=N2	IC50 = 7.5 µM	Kd = 7.9 µM
1l	COC1=CC2=C(C=C1)C(NC3CCN(CC4=CC=CN=C4)CC3)=NC(NCCCN(C)C)=N2	IC50 = 40 µM	Kd = 68 µM
1m	COC1=CC2=C(C=C1)C(NC3CCN(CC4=CC=CC(C)=C4)CC3)=NC(NCCCN(C)C)=N2	IC50 = 11 µM	Kd = 29 µM
1n	COC1=CC2=C(C=C1)C(NC3CCN(CC4=CC=CC(Cl)=C4)CC3)=NC(NCCCN(C)C)=N2	IC50 = 17 µM	Kd = 17 µM
2a	COC1=CC2=C(C=C1)C(NC3CCN(CC4=CC=CC=C4)CC3)=CC(NCCCN(C)C)=N2	IC50 = 2.9 µM	Kd = 3.2 µM
2b	CN(C)CCCNC1=NC2=C(C=CC(OCC)=C2)C(NC3CCN(CC4=CC=CC=C4)CC3)=C1	IC50 = 1.1 µM	Kd = 0.9 µM
2c	CN(C)CCCNC1=NC2=C(C=CC(OC(C)C)=C2)C(NC3CCN(CC4=CC=CC=C4)CC3)=C1	IC50 = 1.2 µM	Kd = 1.1 µM
2d	CN(C)CCCNC1=NC2=C(C=CC(OC3CCC3)=C2)C(NC4CCN(CC5=CC=CC=C5)CC4)=C1	IC50 = 2.2 µM	Kd = 1.4 µM
2e	CN(C)CCCNC1=NC2=C(C=CC(OC3CCCC3)=C2)C(NC4CCN(CC5=CC=CC=C5)CC4)=C1	IC50 = 1.0 µM	Kd = 1.1 µM
2f	CN(C)CCCNC1=NC2=C(C=CC(OC3CCCCC3)=C2)C(NC4CCN(CC5=CC=CC=C5)CC4)=C1	IC50 = 1.9 µM	Kd = 0.64 µM
2g	CN(C)CCCNC1=NC2=C(C=CC(OC3=CC=CC=C3)=C2)C(NC4CCN(CC5=CC=CC=C5)CC4)=C1	IC50 = 2.4 µM	Kd = 0.68 µM
2h	CN(C)CCCNC1=NC2=C(C=CC(OCC3=CC=CC=C3)=C2)C(NC4CCN(CC5=CC=CC=C5)CC4)=C1	IC50 = 4.0 µM	Kd weak binding
1o	CN(C)CCCNC1=NC2=C(C=CC(OCC)=C2)C(NC3CCN(CC4=CC=CC=C4)CC3)=N1	IC50 = 1.1 µM	Kd = 1.2 µM
2i	CCOC1=CC2=C(C=C1)C(NC3CCN(CC4=CC=CC=C4)CC3)=CC(NC5CCN(C)CC5)=N2	IC50 = 2.4 µM	Kd = 4.6 µM
2j	CCOC1=CC2=C(C=C1)C(NC3CCN(CC4=CC=CC=C4)CC3)=CC(N5C=NC=C5)=N2	IC50 = 53 µM	Kd no binding
2k	CCOC1=CC2=C(C=C1)C(NC3CCN(CC4=CC=CC=C4)CC3)=CC(N5CCC(NC)CC5)=N2	IC50 = 0.66 µM	Kd = 0.28 µM
1p	CCOC1=CC2=C(C=C1)C(NC3CCN(CC4=CC=CC=C4)CC3)=NC(N5CCC(NC)CC5)=N2	IC50 = 4.4 µM	Kd = 1.6 µM
2l	CCOC1=CC2=C(C=C1)C(NC3CCN(CC4=CC=CC=C4)CC3)=CC(N5CCC(N(C)C)CC5)=N2	IC50 = 0.39 µM	Kd = 0.44 µM
1q	CCOC1=CC2=C(C=C1)C(NC3CCN(CC4=CC=CC=C4)CC3)=NC(N5CCC(N(C)C)CC5)=N2	IC50 = 1.7 µM	Kd = 0.55 µM
2m	CCOC1=CC2=C(C=C1)C(NC3CCN(CC4=CC=CC=C4)CC3)=CC(N5CCC(N6CCCC6)CC5)=N2	IC50 = 0.39 µM	Kd = 0.20 µM
1r	CCOC1=CC2=C(C=C1)C(NC3CCN(CC4=CC=CC=C4)CC3)=NC(N5CCC(N6CCCC6)CC5)=N2	IC50 = 3.7 µM	Kd = 1.5 µM
2n	CCOC1=CC2=C(C=C1)C(NC3CCN(CC4=CC=CC=C4)CC3)=CC(N5CCC(NCC6=CC=C(OC)C=C6)CC5)=N2	IC50 = 0.49 µM	Kd = 0.15 µM
2o	CCOC1=CC2=C(C=C1)C(NC3CCN(CC4=CC=CC=C4)CC3)=CC(N5CCC(N(C)CC6=CC=C(OC)C=C6)CC5)=N2	IC50 = 0.63 µM	Kd = 0.23 µM
1s	CCOC1=CC2=C(C=C1)C(NC3CCN(CC4=CC=CC=C4)CC3)=NC(N5CCC(NCC6=CC=C(OC)C=C6)CC5)=N2	IC50 = 1.5 µM	Kd = 0.74 µM
1t	CCOC1=CC2=C(C=C1)C(NC3CCN(CC4=CC=CC=C4)CC3)=NC(N5CCC(N(C)CC6=CC=C(OC)C=C6)CC5)=N2	IC50 = 2.5 µM	Kd = 1.9 µM
2p	CCOC1=CC2=C(C=C1)C(NC3CCN(CC4=CC=CC=C4)CC3)=CC(N5CCC(NCC6=CC=C([N+]([O-])=O)C=C6)CC5)=N2	IC50 = 1.0 µM	Kd = 0.6 µM
2q	CCOC1=CC2=C(C=C1)C(NC3CCN(CC4=CC=CC=C4)CC3)=CC(N5CCC(NCC6=CC=C(C)C=C6)CC5)=N2	IC50 = 0.84 µM	Kd = 0.26 µM
2r	CCOC1=CC2=C(C=C1)C(NC3CCN(CC4=CC=CC=C4)CC3)=CC(N5CCC(NCC6=CC=C(OCC#C)C=C6)CC5)=N2	IC50 = 0.47 µM	Kd = 0.18 µM
2s	CCOC1=CC2=C(C=C1)C(NC3CCN(CC4=CC=CC=C4)CC3)=CC(N5CCC(NCC6=CC=C(OCC7=CN(CCOC)N=N7)C=C6)CC5)=N2	IC50 = 0.18 µM	Kd = 0.14 µM
2s-TAMRA	O=C(C1=CC=C(C(OC23C(C=CC(N(C)C)=C4)=C4OC5=C3C=CC(N(C)C)=C5)=O)C2=C1)NCCOCCOCCOCCN6N=NC(COC(C=C7)=CC=C7CNC(CC8)CCN8C9=NC%10=CC(OCC)=CC=C%10C(NC%11CCN(CC%12=CC=CC=C%12)CC%11)=C9)=C6	IC50 not determined	Kd(1) = 0.20 µM	Kd(2) = 0.13 µM
